# Supplementary material for: Chronic In Vivo CRISPR-Cas Genome Editing: Challenges, Long-Term Safety, and Outlook
Source: Cells. 2026 Jan 15;15(2):156. doi: 10.3390/cells15020156 (PMC12838982; doi:10.3390/cells15020156)
Supplement: Supplementary file 1 [file cells-15-00156-s001.zip]

Archive with 1 entries (1 files):
- cells-4030936-supplementary.xlsx
