# Supplementary material for: Chronic In Vivo CRISPR-Cas Genome Editing: Challenges, Long-Term Safety, and Outlook
Source: Cells. 2026 Jan 15;15(2):156. doi: 10.3390/cells15020156 (PMC12838982; doi:10.3390/cells15020156)
Supplement: Supplementary file 1 [file cells-15-00156-s001.zip › cells-4030936-supplementary.xlsx]

## Sheet: Table S1Human Trials
Drug name	Author	Year	Type of Cas editing	Phase	Participants	Gene	Condition	Vector	Length of follow-up	Primary outcome	Secondary outcome	Link
EDIT-101	Editas Medicine, Inc.	2024	CRISPR/Cas9	Phase 1/2	14	CEP290	LCA10-IVS26	AAV5	2 years	Safety: No adverse events and no dose-limiting toxic effects	Change from baseline in the best corrected visual acuity, the retinal sensitivity detected with the use of full-field stimulus testing (FST), the score on the Ora–Visual Navigation Challenge mobility test, and the vision-related quality-of-life score on the National Eye Institute Visual Function Questionnaire–25 (in adults) or the Children’s Visual Function Questionnaire (in children). Six partic…	https://www.nejm.org/doi/full/10.1056/NEJMoa2309915
NTLA-2001	Intellia Therapeutics	2021, 2024	CRISPR/Cas9	Phase 1	6, 36	TTR	Hereditary angioedema	LNP	28 days, 12 months	No serious adverse events were observed	At day 28, NTLA-2001 was associated with mean TTR reductions of 52% in the group that received a dose of 0.1 mg per kilogram and 87% in the group that received 0.3 mg per kilogram	https://www.nejm.org/doi/full/10.1056/NEJMoa2107454
NTLA-2002	Intellia Therapeutics	2025	CRISPR/Cas9	Phase 2	27	LKLB1	Hereditary angioedema		16 weeks	The difference in the estimated mean attack rate with NTLA-2002 as compared with placebo was −75% with 25 mg and −77% with 50 mg. Among patients who received NTLA-2002, 4 of the 10 patients who received 25 mg (40%) and 8 of the 11 who received 50 mg (73%) were attack-free with no additional treatment during the period from week 1 through week 16	The mean percent change in total plasma kallikrein protein levels from baseline to week 16 was −55% with 25 mg and −86% with 50 mg; levels remained unchanged with placebo.	https://www.nejm.org/doi/full/10.1056/NEJMoa2405734
VERVE 102	Verve Therapeutics	2025	CRISPR/Cas9	Phase 1b	14	PCSK9	Reduce LDL-C levels		2 years	No serious adverse events observed	58% reduction of LDL-C after 2 years for one patient
BDD111	Shanghai BDgene Co., Ltd.	2023	CRISPR/Cas9	N/A	3	BD111	Refractory herpetic viral keratitis	Virus-like particle	21 mo	None observed	Undetectable HSV-1 levels
Pipeline
EDIT-401	Editas Medicine, Inc.	2026	CRISPR/Cas9
Withdrawn
NTLA-3001	Intellia Therapeutics	2025	CRISPR/Cas9

## Sheet: TableS2Alternative Therapeutics
	Links	Condition/GENE	MOA
MCO-010	Efficacy of Intravitreal Multi-Characteristic Opsin (MCO-010) Optogenetic Gene Therapy in a Mouse Model of Leber Congenital Amaurosis | Journal of Ocular Pharmacology and Therapeutics	Gene Agnostic	Makes surviving inner retinal cells light-sensitive *vector with MCO gene controlled via cell-specific promoter targeting ON-bipolar cells
GS030	GenSight Biologics Announces 1 Year Safety data and Efficacy signals from PIONEER Phase I/II Clinical Trial of GS030, an Optogenetic Treatment Candidate for Retinitis Pigmentosa – GenSight Biologics	Gene Agnostic	Makes surviving inner retinal cells light-sensitive *vector with ChR-tdT gene targeting retinal ganglion cells; used in combination with light-emitting goggles
QR-110	Splice-Modulating Oligonucleotide QR-110 Restores CEP290 mRNA and Function in Human c.2991+1655A>G LCA10 Models - ScienceDirect	CEP290 LCA10	Antisense oligonucleotide
Patisiran	Patisiran Treatment in Patients with Transthyretin Cardiac Amyloidosis | New England Journal of Medicine	ATTR-PN	siRNA
Vutrisiran	Vutrisiran in Patients with Transthyretin Amyloidosis with Cardiomyopathy | New England Journal of Medicine	ATTR-PN, ATTR-CM	siRNA
Inotersen	Inotersen Treatment for Patients with Hereditary Transthyretin Amyloidosis | New England Journal of Medicine	ATTR-PN	Antisense oligonucleotide
Eplontersen	Eplontersen for Hereditary Transthyretin Amyloidosis With Polyneuropathy | Cardiology | JAMA | JAMA Network	ATTR-PN	Antisense oligonucleotide
Donidalorsen	Efficacy and Safety of Donidalorsen for Hereditary Angioedema | New England Journal of Medicine	KLKB1 mRNA; plasma kallikrein excess	Antisense oligonucleotide
Garadacimab	Efficacy and safety of garadacimab, a factor XIIa inhibitor for hereditary angioedema prevention (VANGUARD): a global, multicentre, randomised, double-blind, placebo-controlled, phase 3 trial - The Lancet	Gene agnostic HAE: Activated factor XII	Monoclonal antibody targeting FXIIa which reduces initiation of kallikrein/kinin pathway activation.
BMN‑331	Study Details | NCT05121376 | A Gene Therapy Study of BMN 331 in Subjects With Hereditary Angioedema | ClinicalTrials.gov	HAE subtype (C1-INH deficiency)	AAV5-based gene therapy vector expressing wild-type C1-INH
VERVE-210	Study Details | NCT06451770 | Phase 1b Study of VERVE-201 in Patients With Refractory Hyperlipidemia | ClinicalTrials.gov	Refractory hypercholesterolemia/HoFH	In-vivo base editing to inactivate ANGPTL3 in liver
CTX310	CRISPR Therapeutics Reports Positive Additional… | CRISPR Therapeutics	Refractory hypercholesterolemia/HoFH	CRISPR/Cas9 (nuclease) editing delivered to liver to knock out ANGPTL3.
Inclisiran	Two Phase 3 Trials of Inclisiran in Patients with Elevated LDL Cholesterol | New England Journal of Medicine	PCSK9; primary hyperlipidemia	siRNA
Vupanorsen	Vupanorsen, an N-acetyl galactosamine-conjugated antisense drug to ANGPTL3 mRNA, lowers triglycerides and atherogenic lipoproteins in patients with diabetes, hepatic steatosis, and hypertriglyceridaemia - PMC	ANGPTL3; Refractory hypercholesterolemia/HoFH	Antisense oligonucleotide
Zodasiran (ARO-ANG3)	Zodasiran, an RNAi Therapeutic Targeting ANGPTL3, for Mixed Hyperlipidemia | New England Journal of Medicine	HoFH, mixed dyslipidemia	siRNA targeting ANGPTL3
RN0191	Study Details | NCT05905068 | Adult Subjects With Elevated Low-Density Lipoprotein-Cholesterol to Evaluate the Safety, Tolerability, Pharmacokinetics, and Pharmacodynamic Effects | ClinicalTrials.gov	PCSK9 mRNA	siRNA
